# Supplementary material for: Role of Selected Organic Additives in Sulfate-Based Electroplating Baths for Copper Electrodeposition Toward Additive Manufacturing
Source: Molecules. 2026 May 13;31(10):1635. doi: 10.3390/molecules31101635 (PMC13209522; doi:10.3390/molecules31101635)
Supplement: Supplementary file 1 [file molecules-31-01635-s001.zip]

Archive with 1 entries (1 files):
- molecules-4304001-supplementary.pdf
